# Supplementary material for: Accessory Genome Dynamics and Structural Variation of Shigella from Persistent Infections
Source: mBio. 2021 Apr 27;12(2):e00254-21. doi: 10.1128/mBio.00254-21 (PMC8092226; doi:10.1128/mBio.00254-21)
Supplement: TABLE S4 [file mBio.00254-21-st004.xlsx]

## Sheet: Sheet1
Frist isolate	Second isolate	Technology	SNPs apart	Days apart	First (AI) vs second (BP) SNPs apart*	SNPs difference**	Fractional SNPs difference
9AI	9BI	Illumina	3	9	4	1	1/3
9AP	9BP	PB	5	9
20AI	20BI	Illumina	4	20	7	3	3/4
20AP	20BP	PB	4	20
36AI	36BI	Illumina	0	36	2	2	2/0
36AP	36BP	PB	0	36
49AI	49BI	Illumina	0	49	2	2	2/0
49AP	49BP	PB	2	49
95AI	95BI	Illumina	2	95	1	-1	-1/2
95AP	95BP	PB	2	95
154AI	154BI	Illumina	99	154	111	12	12/99
154AP	NA	PB	ND	154
524AI	524BI	Illumina	19	524	36	17	17/19
524AP	524BP	PB	21	524
911AI	911BI	Illumina	130	911	164	34	34/130
911AP	911BP	PB	135	911
