# Supplementary material for: Accessory Genome Dynamics and Structural Variation of Shigella from Persistent Infections
Source: mBio. 2021 Apr 27;12(2):e00254-21. doi: 10.1128/mBio.00254-21 (PMC8092226; doi:10.1128/mBio.00254-21)
Supplement: TABLE S6 [file mBio.00254-21-st006.xlsx]

## Sheet: tab1
Species	SRA	Case	Time point	Interval	sample date	Reinfection or carriage (CJ)	SNP Difference	Total genes	Gain	Loss	Total gene variation
flex2a	SRR7842142	A	1	1739	2012-10-31	Reinfection	15	4221	213	48	261
flex2a	SRR7223053	A	2		2017-08-05	Reinfection		4390
flex2a	SRR7826914	B	1	409	2014-11-03	Reinfection	29	4303	72	50	122
flex2a	SRR4195764	B	2		2015-12-17	Reinfection		4326
flex2a	SRR7832329	C	1	496	2014-05-02	Reinfection	11	4355	175	44	219
flex2a	SRR5006332	C	2		2015-09-10	Reinfection		4222
flex2a	SRR7826942	D	1	62	2015-07-14	Reinfection	10	4292	90	27	117
flex2a	SRR4181511	D	2		2015-09-14	Reinfection		4359
flex2a	SRR7236601	E	1	15	2017-08-23	Carriage	0	4238	37	16	53
flex2a	SRR7249751	E	2		2017-09-07	Carriage		4262
flex2a	SRR7407973	F	1	6	2016-02-09	Carriage	0	4343	21	9	30
flex2a	SRR5024521	F	2		2016-02-15	Carriage		4354
flex2a	SRR7367405	H	1	1	2018-03-08	Carriage	0	4249	23	123	146
flex2a	SRR7187754	H	2		2018-03-09	Carriage		4150
flex2a	SRR4192757	I	1	6	2016-01-06	Carriage	0	4334	36	49	85
flex2a	SRR4195634	I	2		2016-01-12	Carriage		4319
flex2a	SRR4788268	J	1	105	2015-12-09	Carriage	0	4150	46	16	62
flex2a	SRR4788136	J	2		2016-03-23	Carriage		4374
flex2a	SRR4184746	K	1	147	2015-11-26	Carriage	2	4360	5	11	16
flex2a	SRR4788109	K	2		2016-04-21	Carriage		4356
flex2a	SRR4786394	L	1	6	2016-07-21	Carriage	0	4349	8	5	13
flex2a	SRR7249757	L	2		2016-07-27	Carriage		4351
flex2a	SRR7839328	M	1	34	2015-01-07	Reinfection	12	4224	46	65	111
flex2a	SRR7850139	M	2		2015-02-10	Reinfection		4204
flex2a	SRR7208802	N	1	1	2016-10-24	Carriage	0	4357	20	42	62
flex2a	SRR7291615	N	2		2016-10-25	Carriage		4331
flex2a	SRR4193214	O	1	85	2016-01-05	Carriage	0	4359	22	69	91
flex2a	SRR4787865	O	2		2016-03-30	Carriage		4308
flex2a	SRR7172452	P	1	6	2017-12-01	Carriage	0	4324	11	7	18
flex2a	SRR7276948	P	2		2017-12-07	Carriage		4327
flex2a	SRR7223068	Q	1	77	2018-03-08	Carriage	1	4358	15	78	93
flex2a	SRR7286363	Q	2		2018-05-24	Carriage		4286
flex2a	SRR5029696	R	1	14	2016-01-29	Carriage	1	4324	25	10	35
flex2a	SRR4788141	R	2		2016-02-12	Carriage		4341
flex2a	SRR7286508	S	1	5	2017-02-02	Carriage	0	4258	18	9	27
flex2a	SRR7187047	S	2		2017-02-07	Carriage		4269
flex2a	SRR4787211	T	1	8	2015-10-22	Carriage	0	4410	6	55	61
flex2a	SRR5006373	T	2		2015-10-30	Carriage		4358
flex3a	SRR7842078	A	1	92	2013-04-11	Carriage	0	4193	24	32	56
flex3a	SRR7842077	A	2		2013-07-12	Carriage		4181
flex3a	SRR7836286	B	1	89	2013-04-08	Carriage	4	4172	93	25	118
flex3a	ERR449070	B	2		2013-07-06	Carriage		4243
flex3a	SRR7850143	C	1	805	2012-03-22	Reinfection	126	4113	119	49	168
flex3a	SRR7833089	C	2		2014-06-05	Reinfection		4184
flex3a	SRR7842172	D	1	1099	2011-12-05	Reinfection	121	4182	63	116	179
flex3a	SRR7850128	D	2		2014-12-08	Reinfection		4132
flex3a	SRR7836306	E	1	193	2013-10-17	Reinfection	29	4181	44	50	94
flex3a	SRR7833092	E	2		2014-04-28	Reinfection		4170
flex3a	SRR7835549	F	1	27	2013-05-03	Carriage	1	4131	39	43	82
flex3a	SRR7866287	F	2		2013-05-30	Carriage		4127
flex3a	ERR449072	G	1	21	2013-08-08	Carriage	4	4248	5	9	14
flex3a	ERR449075	G	2		2013-08-29	Carriage		4243
flex3a	ERR449071	H	1	41	2013-07-06	Carriage	2	4243	5	0	5
flex3a	ERR449074	H	2		2013-08-16	Carriage		4247
flex3a	ERR230563	I	1	1862	2011-04-18	Reinfection	29	4136	123	29	152
flex3a	SRR4786481	I	2		2016-05-23	Reinfection		4230
flex3a	ERR449003	J	1	905	2010-10-25	Reinfection	119	4187	105	48	153
flex3a	ERR449068	J	2		2013-04-17	Reinfection		4248
flex3a	SRR7838555	K	1	176	2015-01-25	Carriage	3	4182	74	30	104
flex3a	SRR3289603	K	2		2015-07-20	Carriage		4228
flex3a	ERR449055	L	1	44	2013-02-02	Carriage	3	4245	18	34	52
flex3a	ERR449065	L	2		2013-03-18	Carriage		4226
flex3a	ERR448993	M	1	151	2010-02-15	Reinfection	87	4183	9	17	26
flex3a	ERR449001	M	2		2010-07-16	Reinfection		4182
flex3a	SRR4786482	N	1	3	2016-08-16	Carriage	0	4370	6	12	18
flex3a	SRR4897436	N	2		2016-08-19	Carriage		4361
flex3a	SRR4787747	O	1	83	2015-11-12	Carriage	3	4303	31	33	64
flex3a	SRR4897493	O	2		2016-02-03	Carriage		4303
sonnei	SRR7204390	A	1	35	2017-04-06	Carriage	0	4177	22	15	37
sonnei	SRR7367219	A	2		2017-05-11	Carriage		4187
sonnei	SRR7839371	B	1	925	2010-08-17	Reinfection	167	4153	62	157	219
sonnei	SRR7850131	B	2		2013-02-27	Reinfection		4061
sonnei	SRR7850142	C	1	1409	2013-10-07	Reinfection	337	3946	597	108	705
sonnei	SRR7204354	C	2		2017-08-16	Reinfection		4440
sonnei	SRR7842181	D	1	42	2014-03-06	Reinfection	534	4113	86	125	211
sonnei	SRR7835536	D	2		2014-04-17	Reinfection		4073
sonnei	SRR7236627	E	1	42	2017-08-04	Carriage	1	4533	45	176	221
sonnei	SRR7291657	E	2		2017-09-15	Carriage		4406
sonnei	SRR7251427	F	1	20	2017-12-19	Carriage	0	4463	13	48	61
sonnei	SRR7290978	F	2		2018-01-08	Carriage		4428
sonnei	SRR7850180	G	1	1208	2014-04-30	Reinfection	352	4154	510	177	687
sonnei	SRR7286676	G	2		2017-08-20	Reinfection		4489
sonnei	SRR7850060	H	1	2104	2007-04-19	Reinfection	46	4197	47	182	229
sonnei	SRR7833840	H	2		2013-01-21	Reinfection		4061
sonnei	SRR3531685	I	1	659	2015-10-12	Reinfection	538	4247	239	96	335
sonnei	SRR7285567	I	2		2017-08-01	Reinfection		4396
sonnei	SRR7850188	J	1	481	2013-06-10	Reinfection	544	3988	261	57	318
sonnei	SRR7839375	J	2		2014-10-04	Reinfection		4186
sonnei	SRR7834595	K	1	18	2014-05-01	Carriage	1	4082	33	27	60
sonnei	SRR7836296	K	2		2014-05-19	Carriage		4088
sonnei	SRR3531250	L	1	35	2015-12-14	Carriage	1	4335	77	24	101
sonnei	SRR3530462	L	2		2016-01-18	Carriage		4389
sonnei	SRR7223114	M	1	23	2017-12-20	Carriage	0	4386	84	33	117
sonnei	SRR7368874	M	2		2018-01-12	Carriage		4439
sonnei	SRR4787151	N	1	50	2016-08-15	Carriage	0	4312	46	152	198
sonnei	SRR4788177	N	2		2016-10-04	Carriage		4202
sonnei	SRR7274843	O	1	12	2017-09-06	Carriage	0	4237	28	31	59
sonnei	SRR7250989	O	2		2017-09-18	Carriage		4236
sonnei	SRR7204321	P	1	1	2017-12-11	Carriage	0	4517	41	23	64
sonnei	SRR7184434	P	2		2017-12-12	Carriage		4535
sonnei	SRR7286514	Q	1	3	2016-10-31	Carriage	0	4492	19	19	38
sonnei	SRR7187885	Q	2		2016-11-03	Carriage		4489
sonnei	SRR7187088	R	1	6	2017-10-18	Carriage	0	4521	19	132	151
sonnei	SRR7191677	R	2		2017-10-24	Carriage		4404
sonnei	SRR7230228	S	1	6	2017-09-05	Carriage	0	4164	7	7	14
sonnei	SRR7215479	S	2		2017-09-11	Carriage		4163
sonnei	SRR4787219	T	1	24	2015-11-03	Carriage	0	4215	4	4	8
sonnei	SRR3530795	T	2		2015-11-27	Carriage		4214
sonnei	SRR7277762	U	1	1	2018-03-08	Carriage	0	4315	9	15	24
sonnei	SRR7187887	U	2		2018-03-09	Carriage		4307
sonnei	SRR3530542	V	1	184	2015-06-01	Reinfection	378	4219	87	164	251
sonnei	SRR3530738	V	2		2015-12-02	Reinfection		4140
sonnei	SRR7187859	X	1	8	2017-10-03	Carriage	1	4244	91	11	102
sonnei	SRR7285544	X	2		2017-10-11	Carriage		4327

## Sheet: tab2
Days apart	Isolate	Date of isolation	Genome name	Sequencing technology	ENA accession	Assembly accession
9	A	2010-02-22	9AI	Ilumina	ERS369461
			9AP	PacBio	ERS4920463	GCA_903995775
	B	2010-03-03	9BI	Ilumina	ERS369462
			9BP	PacBio	ERS4920464	GCA_903995755
20	A	2013-08-15	20AI	Ilumina	ERS369544
			20AP	PacBio	ERS4920465	GCA_903995715
	B	2013-09-04	20BI	Ilumina	ERS369547
			20BP	PacBio	ERS4920466	GCA_904066025
36	A	2013-07-16	36AI	Ilumina	ERS369542
			36AP	PacBio	ERS4920467	GCA_903995785
	B	2013-08-21	36BI	Ilumina	ERS369546
			36BP	PacBio	ERS4920468	GCA_903995735
49	A	2013-02-05	49AI	Ilumina	ERS369525
			49AP	PacBio	ERS4920469	GCA_903995665
	B	2013-03-26	49BI	Ilumina	ERS369536
			49BP	PacBio	ERS4920470	GCA_903995705
95	A	2013-04-12	95AI	Ilumina	ERS369538
			95AP	PacBio	ERS4920471	GCA_903995685
	B	2013-07-16	95BI	Ilumina	ERS369543
			95BP	PacBio	ERS4920472	GCA_903995695
154	A	2010-07-08	154AI	Ilumina	ERS369468
			154AP	PacBio	ERS4920473	GCA_903995655
	B	2010-02-04	154BI	Ilumina	ERS369460
524	A	2011-06-08	524AI	Ilumina	ERS369475
			524AP	PacBio	ERS4920474	GCA_903995725
	B	2012-11-13	524BI	Ilumina	ERS369503
			524BP	PacBio	ERS4920475	GCA_903995745
911	A	2010-10-25	911AI	Ilumina	ERS369470
			911AP	PacBio	ERS4920476	GCA_903995675
	B	2013-04-23	911BI	Ilumina	ERS369539
			911BP	Ilumina	ERS4920477	GCA_903995765
